# Supplementary material for: GH3 Gene Family Identification in Chinese White Pear (Pyrus bretschneideri) and the Functional Analysis of PbrGH3.5 in Fe Deficiency Responses in Tomato
Source: Int J Mol Sci. 2024 Dec 3;25(23):12980. doi: 10.3390/ijms252312980 (PMC11641127; doi:10.3390/ijms252312980)
Supplement: Supplementary file 1 [file ijms-25-12980-s001.zip › Supplementary tables.xlsx]

## Sheet: Table S1
Table S1. Physicochemical characteristics of putative GH3 proteins in pear （PbrGH3s)
Gene ID	Name	Len	MW	pI	II	GRAVY	Sub
Pbr006240.1	PbGH3.14	133	15261.9	9.13	38.23	-0.149	Chl
Pbr007550.1	PbGH3.5	601	67475.1	5.45	44.93	-0.245	Chl
Pbr018629.1	PbGH3.2	607	69213.9	5.28	46.7	-0.267	Cyto
Pbr021060.1	PbGH3.12	571	63624.8	5.57	32.32	-0.139	Chl
Pbr021158.1	PbGH3.3	614	69579.8	7.14	41.23	-0.296	Cyto
Pbr025212.1	PbGH3.8	599	67506.4	5.97	46.59	-0.231	Cyto
Pbr015325.1	PbGH3.7	599	67337.1	5.32	44.52	-0.221	Cyto
Pbr026872.1	PbGH3.7	599	67337.1	5.32	44.52	-0.221	Cyto
Pbr026873.1	PbGH3.7	599	67337.1	5.32	44.52	-0.221	Cyto
Pbr027334.1	PbGH3.4B	614	69278.4	6.62	40.22	-0.279	Cyto
Pbr030571.1	PbGH3.6	601	67507.1	5.8	44.93	-0.259	Cyto
Pbr030587.1	PbGH3.6	601	67507.1	5.8	44.93	-0.259	Cyto
Pbr030688.1	PbGH3.13	589	66868.7	6.04	49.27	-0.172	Cyto
Pbr034084.1	PbGH3.10A	592	67002.2	6.13	44.17	-0.211	Cyto
Pbr034085.1	PbGH3.10B	455	51518.1	5.57	41.68	-0.14	Cyto
Pbr034086.1	PbGH3.10C	144	16302	8.81	49.71	-0.311	Nuc
Pbr037834.1	PbGH3.1	611	69458.2	5.23	43.31	-0.253	Cyto
Pbr041132.1	PbGH3.4A	614	69308.4	7.09	40.02	-0.283	Cyto
Note: Len, amino acid length; MW, molecular weight; pI, isoelectric points; II, instability index; GRAVY, grand average of hydropathy; Sub, sublocation; Cyto, cytoplasm; Chl, chloroplasts, Nuc, nucleus.

## Sheet: Table S2
Table S2. The promoter sequences of the GH3 gene family in the Chinese white pear (2000 bp upstream region of the corresponding genes was shown)
Gene ID	Gene name	Promoter sequence
Pbr006240.1	PbGH3.14	GGGAGTGAAAACATGAATGAGGATCCTCTTCGGATCCTCTTTGTGAGGATCTTGGAGATTCTCAAATTGTGTCTATTCATTGTACATCGTGCGGTCAGAAATCATTTTAAATATTTTTTATTTAAAATTAAATATGAATAGTATTTGAATTTTAAACATTTTTATTTAAAATTAAATATAAATAATATCTAACAAAAACTGATCGTACGATGAATGAATACGATTTGAAGATTCCCATGATCCTCGCAAATAGGATCCGAAGAGAATCCTCGTGTGAAAACATATTCTTGTTTGAAAAAGTGAAAAGGGCCGCACGAGGGGAAGGGGGATTTTGTCCTGCTGTCTTGGAAAATCATCATTACTAATCACCGTAGCCAAGCGTGCGACAAATACGAACGC…
Pbr007550.1	PbGH3.5	TAGTTCATCGTAAACTTTTATTTGTGACATTGCATATTTTTGTATTTATTAATTGACAAGTATTGTTATATGCAGGTGAGATTCTTCAATAATAGACATAGAAAGATGACCTATTACAATGCGAAGTTTATTCTTATCAAAACTAGTCCAAGTTAGACAGAAAATTTTTATAACTGTAAGAATGTTATTTCTATATAGATAATTACTATAGATCAGAGGTTTTATTGTAGGTGTAATTATATAATTATATTTCAGAGTAAATAAATAATTTGATATCCAACTCAGTATTCACGAAATTTAAACTTAAAACATCTCGATTTCAAATAAAAAGAATATCATTAAAAAGAATGCGATTAAACTGTAATAATGAGCAACATTAATATGTGCACGTTAAAAAAA…
Pbr018629.1	PbGH3.2	ATTTTGATCAAGATTACATATGCTTACCCAGCTGTAATATCTCAAATATGGTGACTTTAGACACATCCTAGTATTAGATTAGGAGTGGGATATTGATTTGAGAGCTCCATTAAATCTTAAACAATGAGGAAACAAATCATTAGCCTAAAAATATTTCATTTTATTTTAGGGCCACAAAAGATTTTTACGTGGGTCTAGTGCAATGCTTGGTGGTGGAAGCTCCCAAATCACCCTGTGGGCAGGTTTTGTCTGCTTCAAATCAGTCCAATTAGCAGCCAAATAAACCTCCATTAGTTTTGGTTTTGGAGAGAGGATCCTTGCCGGATTTCTTTTGTAAGAATTCCGAAAATTCTTTAATTACATCTGTTTATCGTACATTGTGTAGCCAATTTTTGTTAA…
Pbr021060.1	PbGH3.12	AAAATAATGCAGACCAGTCCTTGGGTCTCACATTCACACTAAGGTCACATGTGTTCCAATTAATGTAAAATTACTAAAATATTTTTTACGTTCCAAAATTCGTAAAATCTTCGTTCTAACTGCAAATTATATTTCGTTGCGCTCCACACGTTCGTATTGAAACGTATTATCCAAATGTATCAAAAAATGCGATAAAACATGAAATGATCAAATACGTCCACGTAAAATTTTGCAAAGCCCAACAAGAGTATTTTTGTCATTTTACTTATCAAAAAGATTTACACCTCAAACATAAATGTGTCGTAAAATTACGAATATAAATGTAAATAGAGAAATTTGAAGACAAAATTTCACAATTGGTGCTCCATCTAATTTTATCAATTTCGATTTAACCCTCTA…
Pbr021158.1	PbGH3.3	CTAAGATATCGCGATGGTCATGTGCTGGCGGACACTCGAAGATGATGCAAGCCATTTAATGAATGCATATGCTGAGAACATCTAAATCATATATATATATTTCGTTTATGAAATGTAGCAAGATAATAAAATGTGACTATTTTGGATATCGAGATGGAAGCATGTCATATATTTCAGGTTCCACCCCTTCTTCAAATGGAATGAGATTAATGCTTTAATTATTGGGAATACTCACCATACGCATCAAGAACAACAAATAGAGATTAACTTGTCACGGGTTGTCGAGTCGTAGAAATAAATTCTTTGCAAAGCAAAGTTGAGATAAGATTTTGCAGTATTGGAGGAGTTCCAGCCGAAGAAAAATGTACTCCCCAACAGACTAACAACGTGCAGGCACAG…
Pbr025212.1	PbGH3.8	TAAAAATCTTACCACAAAGCCTAATTAGCTAGCTAGACATCCATACAACAAGTAGAAACCAAAACACTCCTAACCAAATCAAAAAATAAAAATCATTAAGGTCATGTTCACGTGATGGCTTTGCTGCCCCCATAGTACATTTTTCTCCCCCACACATCATTATTTTAGGGTCACTTTGGGATCGTTGTACTTTTTTAATAAATTGTTTATATTTTATTTTAAGAATAATTAATTGCAAAATAAAGCAGTTGAACGTTTAACAAATTGTATTCTTAAAATGTTCTGAGTATGAAAAACAGTGTAAATGCAGTTTCTAGAAGGATAAATAATATCATTGTTTAATACTAATGAGGTTATTACATGATTTGAAAATATTTTAAAGGCTTAACTCCACTTTTT…
Pbr015325.1	PbGH3.7	AAGCCCCACAGCCACATGTGCTCCATGTCACCTGAGTTGTGTTGTTCACGTGTTAGGCTTGAAAATTCGCCACATGTAAGAGGGCCTATTGAGAATGAATACATTGATGAGAGGAGGGATCTTGCATGTGCTTATAAGTAGTTAGGCTAATCTCCATATTACCAATTGGTTTTATAGTGTAACCTCAACTTTCTTCAACTACCCTAAATAAATGGGTAATGCTAGGGAGACTAAATTTATAGACAAAATATTGCAAACTAAATAACATGAAAGTTGATGATTGAATTATGAATATATAAATTGTTGACTTCTTACATAGCCAATGTATAAATCGAGTTACAATACATTATATTACTAGAGCCAAGTTCTCTTACGTAAGTTCGACAATCTAGCGTGTTA…
Pbr027334.1	PbGH3.4B	CCCATTTGCTTTGCCAAAGCTTCTTGATCGGCAAGCAAATTCTCAAACTCAACAAGTGATGGTTGGGTCGGCCATCCTTGTACAGCGGCAACGAAGCCTCGATATTCGGGTCTCAATCCATGGATAATTATTCTTTTTATCCTGGATTCTACAATGGCAGCACTAGGATCTAATTCAGAAATTTCACGGCAAATAGACTTTACCTTGTGGAAATATTGCGCAATCGTCATGTCCCTTTGGGCCACTGATAATAGCTCGTTCTCGAGAAGCTGCAGTCTTGTATCGTTCCTCTTTGAAAAGAGTGTGGCGAAGGTGTCCCATGCTTCTTTTGGTGTCTTGGCCTTCCGTATGTGCTCTAACATGTCATCTTCAACTGTGGTTTTTAAGGCAAACATGGCC…
Pbr030571.1	PbGH3.6	CTTGTACAGCAGCAACGAAGCCTCGATATTCGGGTCTCAATCCATGGATAATTATTCTTTTTATCCTGGATTCTACAATGGCAGCACTAGGATCTAATTCAGAAATTTCACGGCAAATAGACTTTACCTTGTGGAAATACTGCGCAATCGTCATGTCCCTTTGGGCCACTGATAATAGCTCGTTCTCGAGAAGCTGCAGTCTTGTATCGTTCCTCTTTGAAAAGAGTGTGGCGAAGGTGTCCCATGCTTCTTTTGGTGTCTTGGCCTTCCGTATGTGCTCTAACATGTCATCTTCAACTGTGGTTTTTAAGGCAAACATGGCATTACCTGCCTTGATCTTCCACTTCCTCAAAGCGCCGCTATTGTCTTCTTCTGGCTGCGTAACTTCATTACCGCCGA…
Pbr030688.1	PbGH3.13	GTATCAACTCTTGGACAAATAAAAGTCGGTGCTTGCTAGTGACATCTCTGGACAGTAGCATACAACAAGTGAGTCACCAGCTAGTGGCAAATTGCAAATGAATAATATCAGCCATACAAATGGTCACGTTAATTTCGTCTATCTAATTGATGATTCTCCCATCAGTAATGTCATTATATTAAAATCTGTTCATTCTTAATGATGTTCTTGCAGAAAACTAGTTGAGATTGAAGAACTTGTCCTTTTGTTCTTGCACGAGTTTGCGTAATGTTCTTTCGTATGAATTGGTCCTAACTATATCTACTGATACAAGATGATTTCACATACATGTTATAAGCGGGAATTTAGAACAAATCACTCTATTGCTCTACTTAATTACTAATGATTTGTAATTATAAC…
Pbr034084.1	PbGH3.10A	GCTGTGATACCCGCTAATTGGACGTCCATTTTGGATAAAGATGTGTCATTATTTTTTCTGCTGGGCGGTCGGCAGTAAGCTTAAGCATCTTGATCAACTCAATGAAAGGTTGAGATTGTTTGTTTGTCAAAAGAAAAGAAAGGGCCTATCGATCAAATCCCATCATAAAAGAGAAGCAGCATGAAATTCCTTGTAATCCAATCCAAATTCCTAAATGTGATACTTAGGAATAACTTTAATTTAATGTCGGGTTTTGAATGACCTGACCTCTTGATGCCTGCTGCAACTTCCAACTTGGCCAACTTGGCTTTGTTGTTTTCGAGTGGCCTTTCTAGTGCAGGTGCAGCTAATTAACTACCAAAGATGGTAGAAATTTTTTTGTGCGATGCCGAGTTATGT…
Pbr034085.1	PbGH3.10B	AGTTTAAAGGAAATTTGACTGAAATGATCGATATACAAATCTCAATTGCTGAAATAATCGAATCCACAAATCTTAGTTGTCGAAATTATCACTTTTTAATATCTAATCGAAATGTGTTAATATTTTATATATATATATATATATATTACTTGATCAAATGAGGAAGGGGTCATTTCAACAATTGGAATTTGTAAATTGATCATTTCAATCAATTTTCGAGTTTAATTTACATGCCTACATATCTGCCCTCCCGTTGCGATTTCCAAAAATGGAGATGATCTCCAATCATGCATGTTATGGTGCAATTAGCAAGAAAAATATCCCAACTTTCTGATTCTCGTAATGTTAGGGACAATAAGTTTTGATATCAGTGGTAGAACACCATCCTAGTCTTTATGT…
Pbr034086.1	PbGH3.10C	GCTGTGATACCCGCTAATTGGACGTCCATTTTGGATAAAGATGTGTCATTATTTTTTCTGCTGGGCGGTCGGCAGTAAGCTTAAGCATCTTGATCAACTCAATGAAAGGTTGAGATTGTTTGTTTGTCAAAAGAAAAGAAAGGGCCTATCGATCAAATCCCATCATAAAAGAGAAGCAGCATGAAATTCCTTGTAATCCAATCCAAATTCCTAAATGTGATACTTAGGAATAACTTTAATTTAATGTCGGGTTTTGAATGACCTGACCTCTTGATGCCTGCTGCAACTTCCAACTTGGCCAACTTGGCTTTGTTGTTTTCGAGTGGCCTTTCTAGTGCAGGTGCAGCTAATTAACTACCAAAGATGGTAGAAATTTTTTTGTGCGATGCCGAGTTATGT…
Pbr037834.1	PbGH3.1	TTTCTTGGGACATGAGTGGAGCCTGTGAAAGATTGGAACTTTTAGCCGTATGCTGGGGTTCGTGCATTTGTTGTATAGGTGGACAATAATTTACTCAAAAATAGTACTCTCTTTGTCCTCAGATCCTTCAAATTACCAGGCGGACAGTTTACAAGCCAACACTTTCTTGAGTGTTGGTTTGGTCCAATCATAATTTGGGTGACTTCAATTTCCAGAGTAGGGTCCTTGAAATGACATATGATTCTCTACTAACTGGCATGACAAACATTTTCTGTCTATATATCAATTTTTTCTTTATTTTTCTTTTATATTTGTTCCTTTTGCCATTCTTTCTCTGTTTCTCACCAAGATTTGTTATTGGAATCACGCAGGGTTAAACATCAGTGGATCGTGGTAGGA…
Pbr041132.1	PbGH3.4A	TTTATTATTCTGGGACTGACCACGGTTGCCGTGATACTTCGGAGCTCCCCCTGGCCGAGAACTACCTCCTCCTTGATGACCTTTTTCCTTGTCACCATTTCTTTTAGATCCACCACCACCACGCTGCTTAAAGCTGCCTTTACTTTTGGTGTAGAGCGCTTCCTCCTCACCTTTTAACAAGATCCCTCCCATTTGCTTTGCCAAAGCTTATTGATCGGCAAGTAAATTCTCAAACTCAACAAGTGATGGTTGGGTCGGCCATCCTTGTACAACGGCAACGAAGCCTTGATATTCGGGTCTCAATCCATGGATAATTATTCTTTTTATCCTGGATTCTACAATGGCAGCACTAGGATCTAATTCAGAAATTTCACGGCAAATAGACTTTACCTTGTGGAA…

## Sheet: Table S3
Table S3. The list of the GH3 genes used in blast analysis
Name	ID		Name	ID
AtGH3.1	AT1G23160.1		MdGH3.1	MDP0000834656
AtGH3.2	AT1G28130.1		MdGH3.2	MDP0000226842
AtGH3.3	AT1G48660.1		MdGH3.3	MDP0000132162
AtGH3.4	AT1G48670.1		MdGH3.4	MDPO000402444
AtGH3.5	AT1G48690.1		MdGH3.5	MDP0000873893
AtGH3.6	AT1G59500.1		MdGH3.6	MDP0000209432
AtGH3.7	AT2G14960.1		MdGH3.7	MDPO000872868
AtGH3.8	AT2G23170.1		MdGH3.8	MDPO000612660
AtGH3.9	AT2G46370.1		MdGH3.9	MDP0000204381
AtGH3.10	AT2G47750.1		MdGH3.10	MDP0000568498
AtGH3.11	AT4G03400.1		MdGH3.11	MDP0000786650
AtGH3.12	AT4G27260.1		MdGH3.12	MDP0000233483
AtGH3.13	AT4G37390.1		MdGH3.13	MDPO000811081
AtGH3.14	AT5G13320.1		MdGH3.14A	MDPO000214081
AtGH3.15	AT5G13350.1		MdGH3.14B	MDP0000238173
AtGH3.16	AT5G13360.1		MdGH3.15	MDP0000231245
AtGH3.17	AT5G13370.1
AtGH3.18	AT5G13380.1
AtGH3.19	AT5G51470.1
AtGH3.20	AT5G54510.1

## Sheet: Table S4
Table S4. The list of the primer pairs used in gene cloning and RT-qPCR analysis in pear and tomato plants
Gnee ID	Primer name	Sequence (5'-3')
Pbr007550.1	p1300_PbrGH3.5-F	gagaacacgggggactctagaATGGCTGTCGACTCCTCACTCT
	p1300_PbrGH3.5-R	gcccttgctcaccatggatccCCGCATCTTCCTTTCAGGA
Pbr024344.1	PbrActin-QF	CCATCCAGGCTGTTCTCTC
	PbrActin-QR	GCAAGGTCCAGACGAAGG
Pbr007550.1	PbrGH3.5-QF	GTTATTTCGGACTCAACCTCAA
	PbrGH3.5-QR	GATCACCAGCTCGTACTCTCTT
Solyc03g078400	SlActin7-QF	CAGCAGATGTGGATCTCAAA
	SlActin7-QR	CTGTGGACAATGGAAGGAC
Solyc01g094910	SlFRO1-QF	GCTCGTGTTCTGCCATGTGA
	SlFRO1-QR	GCAACACTGATTTTCTCTGGCT
Solyc12g010360.2	SlHA4-QF	TATCAGAGCCTGCCATTCCCT
	SlHA4-QR	AACCACCAGAAGCATCAAACC
Solyc02g069200	SlIRT1-QF	ATTCCTACTCAAAATTCAAA
	SlIRT1-QR	ACAAACTCCGATCATACTAG
Solyc06g051550.3	SlFER-QF	TGAATCTTCTGGCACAACG
	SlFER-QR	CCAATGATGGAGGCTTTATC
Note: Bold and underline lowerletters represent restriction enzyme sites
